# Supplementary material for: Specific Changes in Arabidopsis thaliana Rosette Lipids during Freezing Can Be Associated with Freezing Tolerance
Source: Metabolites. 2022 Apr 23;12(5):385. doi: 10.3390/metabo12050385 (PMC9145600; doi:10.3390/metabo12050385)
Supplement: Supplementary file 1 [file metabolites-12-00385-s001.zip]

Archive with 3 entries (3 files):
- Supplemental Figures-Vu et al-3-16-22.pdf
- Supplemental Methods-Vu et al-4-5-22.pdf
- Supplemental Tables-Vu et al-4-5-22.xlsx
